# Supplementary material for: DAR 16-II Primes Endothelial Cells for Angiogenesis Improving Bone Ingrowth in 3D-Printed BCP Scaffolds and Regeneration of Critically Sized Bone Defects
Source: Biomolecules. 2022 Nov 2;12(11):1619. doi: 10.3390/biom12111619 (PMC9687468; doi:10.3390/biom12111619)
Supplement: Supplementary file 1 [file biomolecules-12-01619-s001.zip]

Archive with 1 entries (1 files):
- biomolecules-1952263-Supplementary.pdf
